# Supplementary material for: Meaning in Life Mediates Associations Between Gratitude, Forgiveness, Spirituality, and Mental Health in Postgraduate Students
Source: Eur J Investig Health Psychol Educ. 2026 Feb 13;16(2):25. doi: 10.3390/ejihpe16020025 (PMC12939757; doi:10.3390/ejihpe16020025)
Supplement: Supplementary file 1 [file ejihpe-16-00025-s001.zip]

Archive with 1 entries (1 files):
- ejihpe-3951900-supplementary.pdf
